# Supplementary material for: Network Meta-Analysis of Trials Testing If Home Exercise Programs Informed by Wearables Measuring Activity Improve Peripheral Artery Disease Related Walking Impairment
Source: Sensors (Basel). 2022 Oct 21;22(20):8070. doi: 10.3390/s22208070 (PMC9611238; doi:10.3390/s22208070)
Supplement: Supplementary file 1 [file sensors-22-08070-s001.zip]

Archive with 1 entries (1 files):
- sensors-1949301-supplementary.pdf
